# Supplementary material for: A Schematic Approach to Defining the Prevalence of COL VI Variants in Five Years of Next-Generation Sequencing
Source: Int J Mol Sci. 2022 Nov 23;23(23):14567. doi: 10.3390/ijms232314567 (PMC9735635; doi:10.3390/ijms232314567)
Supplement: Supplementary file 1 [file ijms-23-14567-s001.zip]

Archive with 1 entries (1 files):
- ijms-1974619-supplementary.pdf
